# Supplementary material for: Differential Expression of HERV-K (HML-2) Proviruses in Cells and Virions of the Teratocarcinoma Cell Line Tera-1
Source: Viruses. 2015 Mar 4;7(3):939–68. doi: 10.3390/v7030939 (PMC4379556; doi:10.3390/v7030939)
Supplement: Supplementary File 1 [file viruses-07-00939-s001.zip]

Archive with 2 entries (2 files):
- v7030939-supplementary-1.pdf
- v7030939-supplementary-2.pdf
